# Supplementary material for: Clinical characteristics of treatment-resistant depression in adults in Hungary: Real-world evidence from a 7-year-long retrospective data analysis
Source: PLoS One. 2021 Jan 20;16(1):e0245510. doi: 10.1371/journal.pone.0245510 (PMC7817060; doi:10.1371/journal.pone.0245510)
Supplement: S1 File — Sheet “Baseline, age”–Gender distribution, follow-up time, age distribution of patients; derivation of average age. Sheet “New patients by year”–Number of newly identified patients in the MDD and TRD patient groups. Sheet “Mortality”–Survival curve data, OS, TRD and non-TRD patients; Cox regression results. Sheet “Comorbidities1”–Baseline characteristics of patients involved in comorbidities analysis; raw frequencies of comorbidities. Sheet “Comorbidities2”–Results of logit regression on comorbidities. Sheet “Treatment patterns”–Distribution of patients with different number of treatment ingredients for the whole study period; frequency of usage of drug classes; top 10 most commonly used antidepressants. (XLSX) [file pone.0245510.s001.xlsx]

## Sheet: Baseline, age
	Baseline characteristics					Age												Derivation of average age:
		non-TRD	TRD	Total		Age-groups	non-TRD			TRD			Total					Age-groups	non-TRD			TRD
	Total patients	91263	8268	99531			N	%	average age in group	N	%	average age in group	N	%	average age in group				N	average age	person*age	N	average age	person*age
	Women	60427	5872	66299		<20	1144	0.013	18.5	61	0.007	18.54	1205	0.012	18.5			<20	1144	18.5	21164	61	18.54	1130.94
	%	0.662	0.71	0.666		20-29	9706	0.106	24.92	700	0.085	25.23	10406	0.105	24.94			20-29	9706	24.92	241874	700	25.23	17661
	Follow-up time					30-39	17725	0.194	34.85	1624	0.196	34.86	19349	0.194	34.85			30-39	17725	34.85	617716	1624	34.86	56612.6
	Mean	1266	1515	1287		40-49	17386	0.191	44.38	1913	0.231	44.65	19299	0.194	44.4			40-49	17386	44.38	771591	1913	44.65	85415.4
	SD	711	628	708		50-59	20793	0.228	54.57	2296	0.278	54.17	23089	0.232	54.53			50-59	20793	54.57	1.13467e+06	2296	54.17	124374
	Median	1300	1621	1328		60-69	11942	0.131	64.18	1007	0.122	64.28	12949	0.13	64.19			60-69	11942	64.18	766438	1007	64.28	64730
						>70	12567	0.138	77.55	667	0.081	75.64	13234	0.133	77.46			>70	12567	77.55	974571	667	75.64	50451.9
																		Total	91263		4.52803e+06	8268		400376
																		Average			49.6151			48.4248

## Sheet: New patients by year
	Number of newly identified patients
	Year	MDD	TRD
	2009	19049	796
	2010	17822	1346
	2011	15936	1425
	2012	13907	1396
	2013	12893	1261
	2014	12963	1368
	2015*	6961	676
	*only until 31st August

## Sheet: Mortality
	Survival curves - OS
	TRD					non-TRD					Cox regression results
	Time (days)	Survival estimate	Conf. Int. 95% upper	Conf. Int. 95% lower		Time (days)	Survival estimate	Conf. Int. 95% upper	Conf. Int. 95% lower		Effect	HR	Conf. Int. 95% upper	Conf. Int. 95% lower	Standard error	p
	1	1	0.999763	1		1	0.999838	0.999679	0.999997		Gender (Female vs. Male)	0.572	0.504	0.646	0.064	<0.001
	31	1	0.999763	1		31	0.999348	0.999029	0.999667		Age (linear)	1.087	1.082	1.092	0.002	<0.001
	61	0.999515	0.99904	0.99999		61	0.998612	0.998146	0.999078		TRD status (TRD vs. Non-TRD)	1.381	1.212	1.571	0.066	<0.001
	91	0.997562	0.996496	0.99863		91	0.997995	0.997434	0.998556
	121	0.99658	0.995316	0.997845		121	0.997372	0.996729	0.998015
	151	0.995207	0.993708	0.996709		151	0.99657	0.995833	0.997307
	181	0.993054	0.991242	0.994869		181	0.996099	0.995312	0.996887
	211	0.992154	0.990226	0.994086		211	0.995492	0.994643	0.996341
	241	0.990058	0.987878	0.992243		241	0.994738	0.993819	0.995659
	271	0.988603	0.986263	0.990948		271	0.99402	0.993036	0.995005
	301	0.987124	0.98463	0.989624		301	0.993247	0.992198	0.994298
	331	0.986306	0.983731	0.988889		331	0.992649	0.991551	0.993748
	361	0.984505	0.981755	0.987263		361	0.991852	0.990691	0.993014
	391	0.983661	0.980832	0.986498		391	0.991471	0.990281	0.992662
	421	0.982947	0.980052	0.985851		421	0.990358	0.989086	0.991632
	451	0.981204	0.978151	0.984266		451	0.989571	0.988242	0.990901
	481	0.979726	0.976544	0.982918		481	0.988769	0.987385	0.990155
	511	0.978976	0.97573	0.982233		511	0.987698	0.986242	0.989156
	541	0.976993	0.97358	0.980418		541	0.986921	0.985413	0.98843
	571	0.976064	0.972574	0.979566		571	0.986233	0.984682	0.987787
	601	0.974643	0.971038	0.978261		601	0.985373	0.983767	0.986983
	631	0.973036	0.969303	0.976784		631	0.985046	0.983419	0.986675
	661	0.972054	0.968243	0.97588		661	0.983932	0.982235	0.985631
	691	0.971555	0.967704	0.975421		691	0.982628	0.980852	0.984407
	721	0.970711	0.966794	0.974644		721	0.981764	0.979936	0.983594
	751	0.96882	0.964755	0.972902		751	0.980884	0.979005	0.982767
	781	0.968471	0.964379	0.97258		781	0.980408	0.978501	0.982319
	811	0.967051	0.962849	0.971271		811	0.979741	0.977795	0.98169
	841	0.966328	0.96207	0.970604		841	0.978814	0.976815	0.980818
	871	0.965223	0.96088	0.969586		871	0.977998	0.975951	0.980048
	901	0.964845	0.960472	0.969237		901	0.977096	0.974998	0.979199
	931	0.964268	0.95985	0.968707		931	0.976046	0.973889	0.978209
	961	0.962689	0.958146	0.967254		961	0.975641	0.973461	0.977827
	991	0.961082	0.956412	0.965774		991	0.974608	0.972367	0.976853
	1021	0.959241	0.954429	0.964077		1021	0.973833	0.971549	0.976123
	1051	0.958818	0.953973	0.963687		1051	0.973184	0.970862	0.975512
	1081	0.957521	0.952573	0.962494		1081	0.972078	0.969692	0.974469
	1111	0.956413	0.951378	0.961475		1111	0.971245	0.968812	0.973685
	1141	0.956413	0.951378	0.961475		1141	0.970472	0.967994	0.972957
	1171	0.955258	0.950128	0.960415		1171	0.970235	0.967743	0.972733
	1201	0.954067	0.94884	0.959323		1201	0.969503	0.966967	0.972045
	1231	0.953338	0.948051	0.958655		1231	0.968756	0.966176	0.971343
	1261	0.953338	0.948051	0.958655		1261	0.968066	0.965444	0.970694
	1291	0.952568	0.947214	0.957952		1291	0.967001	0.964314	0.969695
	1321	0.952027	0.946625	0.957461		1321	0.96654	0.963824	0.969263
	1351	0.951466	0.946012	0.956952		1351	0.965774	0.96301	0.968547
	1381	0.950601	0.945065	0.95617		1381	0.965381	0.96259	0.968179
	1411	0.949127	0.943452	0.954836		1411	0.964769	0.961938	0.967608
	1441	0.948216	0.942455	0.954013		1441	0.964245	0.961379	0.96712
	1471	0.947574	0.941749	0.953436		1471	0.96381	0.960914	0.966715
	1501	0.947246	0.941388	0.953141		1501	0.962339	0.959339	0.965348

## Sheet: Comorbidities1
	Baseline characteristics of patients included
		Non-TRD		TRD
		N	%	N	%
	Total patients	68167		5822
	Women	45455	0.666818	4140	0.711096
	Age groups
	<20	810	0.0118826	37	0.0063552
	20-29	7074	0.103775	474	0.0814153
	30-39	13571	0.199085	1142	0.196153
	40-49	13148	0.192879	1374	0.236001
	50-59	16333	0.239603	1690	0.290278
	60-69	8583	0.125911	662	0.113707
	>70	8648	0.126865	443	0.0760907
	Raw frequency of patients
		Non-TRD		TRD
		N	%	N	%
	Neurotic, stress-related and somatoform disorders	19966	0.292898	2512	0.431467
	Malignant disease	2148	0.0315108	153	0.0262796
	Autoimmune disease	2605	0.038215	260	0.0446582
	Cardio- or cerebrovascular disease	9687	0.142107	783	0.13449
	Self-harming behaviour not resulting in death	1732	0.0254082	233	0.0400206
	Thyroid gland disease	751	0.0110171	92	0.0158021

## Sheet: Comorbidities2
	Logit regression results
		log(OR)	Standard error	p
	Neurotic, stress-related and somatoform disorders
	Gender (Female vs. Male)	0.1816	0.0173	<0.0001
	Age (linear)	-0.0071	0.0005	<0.0001
	TRD status (TRD vs. Non-TRD)	0.5938	0.0278	<0.0001
	Malignant disease
	Gender (Female vs. Male)	-0.2699	0.0446	<0.0001
	Age (linear)	0.0442	0.0013	<0.0001
	TRD status (TRD vs. Non-TRD)	-0.0689	0.0855	0.4205
	Autoimmune disease
	Gender (Female vs. Male)	-0.1262	0.0403	0.0017
	Age (linear)	0.0201	0.0012	<0.0001
	TRD status (TRD vs. Non-TRD)	0.2014	0.0667	0.0025
	Cardio- or cerebrovascular disease
	Gender (Female vs. Male)	-0.3442	0.0248	<0.0001
	Age (linear)	0.0806	0.0008	<0.0001
	TRD status (TRD vs. Non-TRD)	0.1605	0.0434	0.0002
	Self-harming behaviour not resulting in death
	Gender (Female vs. Male)	0.1563	0.0501	0.0018
	Age (linear)	-0.0057	0.0014	0.0001
	TRD status (TRD vs. Non-TRD)	0.4586	0.0712	<0.0001
	Thyroid gland disease
	Gender (Female vs. Male)	1.1704	0.1031	<0.0001
	Age (linear)	0.0146	0.0021	<0.0001
	TRD status (TRD vs. Non-TRD)	0.3509	0.1116	0.0017

## Sheet: Treatment patterns
	Number of different treatment ingredients during the whole study period							10 most commonly used Ads
	Treatment ingredient number	TRD		non-TRD				Name	ATC	TRD		non-TRD
		N	%	N	%					N	%	N	%
	1	0	0	37459	0.410451			mirtazapine	N06AX11	4211	0.509313	14265	0.156306
	2	1087	0.131471	27918	0.305907			escitalopram	N06AB10	3630	0.439042	23021	0.252249
	3	1869	0.226052	14657	0.160602			venlafaxine	N06AX16	3083	0.372883	10793	0.118263
	4	1736	0.209966	6632	0.0726691			paroxetine	N06AB05	3031	0.366594	19773	0.21666
	5	1437	0.173803	2769	0.0303409			citalopram	N06AB04	3028	0.366231	26223	0.287334
	6	896	0.10837	1113	0.0121955			sertraline	N06AB06	2432	0.294146	17420	0.190877
	7	580	0.07015	439	0.00481027			duloxetine	N06AX21	2044	0.247218	6801	0.0745209
	8	333	0.0402758	170	0.00186275			agomelatine	N06AX22	1861	0.225085	4885	0.0535266
	9	161	0.0194727	67	0.000734142			bupropion	N06AX12	1392	0.16836	3554	0.0389424
	10	86	0.0104015	23	0.000252019			tianeptine	N06AX14	1234	0.14925	5525	0.0605393
	Use of drug classes
	Drug class	TRD		non-TRD
		N	%	N	%
	Antidepressants
	SSRI	7532	0.910982	73667	0.807195
	SNRI	4260	0.515239	16542	0.181256
	MAOI	493	0.0596275	1879	0.0205888
	TCA	1221	0.147678	5132	0.0562331
	OTHER	6824	0.825351	28495	0.312229
	Add-on medications
	ANTIE	3904	0.472182	26090	0.285877
	AANTIP	1121	0.135583	5984	0.0655687
	T3/T4	447	0.0540639	3806	0.0417036
	BUSP	240	0.0290276	1396	0.0152965
